# Supplementary material for: Effect of IL-10 Deficiency on TGFβ Expression during Fatal Alphavirus Encephalomyelitis in C57Bl/6 Mice
Source: Viruses. 2022 Aug 16;14(8):1791. doi: 10.3390/v14081791 (PMC9416572; doi:10.3390/v14081791)
Supplement: Supplementary file 1 [file viruses-14-01791-s001.zip]

Archive with 1 entries (1 files):
- viruses-1848422-supplementary.pdf
